# Supplementary material for: The effects of mating and blood feeding on the immune defense of female Aedes aegypti mosquitoes
Source: PLoS Negl Trop Dis. 2025 Oct 3;19(10):e0013542. doi: 10.1371/journal.pntd.0013542 (PMC12507272; doi:10.1371/journal.pntd.0013542)
Supplement: S1 Dataset — (XLSX) [file pntd.0013542.s005.xlsx]

## Sheet: Fig 2A
rep	mating	bf	status	day
one	V	N	1	1
one	V	N	1	1
one	V	N	1	1
one	V	N	1	1
one	V	N	1	1
one	V	N	1	1
one	V	N	1	1
one	V	N	1	1
one	V	N	1	1
one	V	N	1	1
one	V	N	1	1
one	V	N	1	1
one	V	N	1	1
one	V	N	1	1
one	V	N	1	1
one	V	N	1	1
one	V	N	1	1
one	V	N	1	1
one	V	N	1	1
one	V	N	1	1
one	V	N	1	1
one	V	N	1	1
one	V	N	1	1
one	V	N	1	1
one	V	N	1	1
one	V	N	1	1
one	V	N	0	1
one	V	N	0	1
one	V	N	0	1
one	V	N	0	7
one	V	N	0	7
one	V	N	0	7
one	V	N	0	7
one	V	N	0	7
one	V	N	0	7
one	V	N	0	7
one	V	N	0	7
one	M	N	1	1
one	M	N	1	1
one	M	N	1	1
one	M	N	1	1
one	M	N	1	1
one	M	N	1	1
one	M	N	1	1
one	M	N	1	1
one	M	N	1	1
one	M	N	1	1
one	M	N	1	1
one	M	N	1	1
one	M	N	0	1
one	M	N	0	1
one	M	N	0	1
one	M	N	0	1
one	M	N	0	1
one	M	N	1	2
one	M	N	1	2
one	M	N	1	2
one	M	N	1	2
one	M	N	0	7
one	M	N	0	7
one	M	N	0	7
one	M	N	0	7
one	M	N	0	7
one	M	N	0	7
one	M	N	0	7
one	M	N	0	7
one	M	N	0	7
one	M	N	0	7
one	M	N	0	7
one	M	N	0	7
one	M	N	0	7
one	V	B	1	1
one	V	B	1	1
one	V	B	1	1
one	V	B	1	1
one	V	B	1	1
one	V	B	1	1
one	V	B	1	1
one	V	B	1	1
one	V	B	1	1
one	V	B	1	1
one	V	B	1	1
one	V	B	1	1
one	V	B	1	1
one	V	B	1	1
one	V	B	1	1
one	V	B	1	1
one	V	B	1	1
one	V	B	1	1
one	V	B	1	1
one	V	B	1	1
one	V	B	1	1
one	V	B	1	1
one	V	B	1	1
one	V	B	1	1
one	V	B	1	1
one	V	B	1	1
one	V	B	1	1
one	V	B	1	1
one	V	B	1	1
one	V	B	1	1
one	V	B	1	1
one	V	B	1	1
one	V	B	1	1
one	V	B	1	1
one	V	B	1	1
one	V	B	1	1
one	V	B	1	2
one	V	B	1	2
one	V	B	0	7
one	M	B	1	1
one	M	B	1	1
one	M	B	1	1
one	M	B	1	1
one	M	B	1	1
one	M	B	1	1
one	M	B	1	1
one	M	B	1	1
one	M	B	1	1
one	M	B	1	1
one	M	B	1	1
one	M	B	1	1
one	M	B	1	1
one	M	B	1	1
one	M	B	1	1
one	M	B	1	1
one	M	B	1	1
one	M	B	1	1
one	M	B	1	1
one	M	B	1	1
one	M	B	1	1
one	M	B	1	1
one	M	B	1	1
one	M	B	1	1
one	M	B	1	1
one	M	B	1	1
one	M	B	1	1
one	M	B	1	1
one	M	B	1	1
one	M	B	1	1
one	M	B	1	1
one	M	B	1	1
one	M	B	1	1
one	M	B	1	1
one	M	B	1	2
one	M	B	1	2
one	M	B	1	2
one	M	B	1	2
one	M	B	0	7
one	M	B	0	7
two	V	N	1	1
two	V	N	1	1
two	V	N	1	1
two	V	N	1	1
two	V	N	1	1
two	V	N	1	1
two	V	N	1	1
two	V	N	1	1
two	V	N	1	1
two	V	N	1	1
two	V	N	1	1
two	V	N	1	1
two	V	N	1	1
two	V	N	1	1
two	V	N	1	1
two	V	N	1	1
two	V	N	1	1
two	V	N	1	1
two	V	N	0	1
two	V	N	0	1
two	V	N	0	1
two	V	N	1	2
two	V	N	1	2
two	V	N	1	2
two	V	N	0	7
two	V	N	0	7
two	V	N	0	7
two	V	N	0	7
two	V	N	0	7
two	V	N	0	7
two	V	N	0	7
two	V	N	0	7
two	V	N	0	7
two	M	N	1	1
two	M	N	1	1
two	M	N	1	1
two	M	N	1	1
two	M	N	1	1
two	M	N	1	1
two	M	N	1	1
two	M	N	1	1
two	M	N	1	1
two	M	N	1	1
two	M	N	0	1
two	M	N	0	1
two	M	N	0	1
two	M	N	0	1
two	M	N	1	2
two	M	N	1	2
two	M	N	1	5
two	M	N	0	7
two	M	N	0	7
two	M	N	0	7
two	M	N	0	7
two	M	N	0	7
two	M	N	0	7
two	M	N	0	7
two	M	N	0	7
two	M	N	0	7
two	M	N	0	7
two	M	N	0	7
two	M	N	0	7
two	M	N	0	7
two	M	N	0	7
two	M	N	0	7
two	M	N	0	7
two	V	B	1	1
two	V	B	1	1
two	V	B	1	1
two	V	B	1	1
two	V	B	1	1
two	V	B	1	1
two	V	B	1	1
two	V	B	1	1
two	V	B	1	1
two	V	B	1	1
two	V	B	1	1
two	V	B	1	1
two	V	B	1	1
two	V	B	1	1
two	V	B	1	1
two	V	B	1	1
two	V	B	1	1
two	V	B	1	1
two	V	B	1	1
two	V	B	1	1
two	V	B	1	1
two	V	B	1	1
two	V	B	1	1
two	V	B	1	1
two	V	B	0	1
two	V	B	0	1
two	V	B	0	1
two	V	B	1	2
two	V	B	1	2
two	V	B	1	2
two	V	B	1	2
two	V	B	1	3
two	V	B	0	7
two	V	B	0	7
two	V	B	0	7
two	V	B	0	7
two	V	B	0	7
two	V	B	0	7
two	M	B	1	1
two	M	B	1	1
two	M	B	1	1
two	M	B	1	1
two	M	B	1	1
two	M	B	1	1
two	M	B	1	1
two	M	B	1	1
two	M	B	1	1
two	M	B	1	1
two	M	B	1	1
two	M	B	1	1
two	M	B	1	1
two	M	B	1	1
two	M	B	1	1
two	M	B	1	1
two	M	B	1	1
two	M	B	1	1
two	M	B	1	1
two	M	B	0	1
two	M	B	0	1
two	M	B	0	1
two	M	B	1	2
two	M	B	1	2
two	M	B	1	2
two	M	B	0	7
two	M	B	0	7
two	M	B	0	7
two	M	B	0	7
three	V	N	1	1
three	V	N	1	1
three	V	N	1	1
three	V	N	1	1
three	V	N	1	1
three	V	N	1	1
three	V	N	1	1
three	V	N	1	1
three	V	N	1	1
three	V	N	1	1
three	V	N	1	1
three	V	N	1	1
three	V	N	1	1
three	V	N	1	1
three	V	N	1	1
three	V	N	1	1
three	V	N	1	1
three	V	N	1	1
three	V	N	1	1
three	V	N	1	1
three	V	N	1	1
three	V	N	1	1
three	V	N	0	1
three	V	N	0	1
three	V	N	0	1
three	V	N	1	2
three	V	N	1	2
three	V	N	1	2
three	V	N	1	3
three	V	N	1	4
three	V	N	0	7
three	V	N	0	7
three	V	N	0	7
three	V	N	0	7
three	V	N	0	7
three	V	N	0	7
three	M	N	1	1
three	M	N	1	1
three	M	N	1	1
three	M	N	1	1
three	M	N	1	1
three	M	N	1	1
three	M	N	1	1
three	M	N	1	1
three	M	N	1	1
three	M	N	1	1
three	M	N	1	1
three	M	N	1	1
three	M	N	1	1
three	M	N	1	1
three	M	N	1	1
three	M	N	1	1
three	M	N	1	1
three	M	N	1	1
three	M	N	1	1
three	M	N	0	1
three	M	N	0	1
three	M	N	0	1
three	M	N	1	2
three	M	N	1	2
three	M	N	1	2
three	M	N	1	3
three	M	N	1	3
three	M	N	0	7
three	M	N	0	7
three	M	N	0	7
three	M	N	0	7
three	M	N	0	7
three	V	B	1	1
three	V	B	1	1
three	V	B	1	1
three	V	B	1	1
three	V	B	1	1
three	V	B	1	1
three	V	B	1	1
three	V	B	1	1
three	V	B	1	1
three	V	B	1	1
three	V	B	1	1
three	V	B	1	1
three	V	B	1	1
three	V	B	1	1
three	V	B	1	1
three	V	B	1	1
three	V	B	1	1
three	V	B	1	1
three	V	B	1	1
three	V	B	1	1
three	V	B	1	1
three	V	B	1	1
three	V	B	1	1
three	V	B	1	1
three	V	B	1	1
three	V	B	1	1
three	V	B	1	1
three	V	B	1	2
three	V	B	1	2
three	V	B	1	2
three	V	B	1	7
three	V	B	0	7
three	M	B	1	1
three	M	B	1	1
three	M	B	1	1
three	M	B	1	1
three	M	B	1	1
three	M	B	1	1
three	M	B	1	1
three	M	B	1	1
three	M	B	1	1
three	M	B	1	1
three	M	B	1	1
three	M	B	1	1
three	M	B	1	1
three	M	B	1	1
three	M	B	1	1
three	M	B	1	1
three	M	B	1	1
three	M	B	1	1
three	M	B	1	1
three	M	B	1	1
three	M	B	1	1
three	M	B	1	2
three	M	B	1	4
three	M	B	0	7
three	M	B	0	7
four	V	N	1	1
four	V	N	1	1
four	V	N	1	1
four	V	N	1	1
four	V	N	1	1
four	V	N	1	1
four	V	N	1	1
four	V	N	1	1
four	V	N	1	1
four	V	N	1	1
four	V	N	1	1
four	V	N	1	1
four	V	N	1	1
four	V	N	1	1
four	V	N	1	1
four	V	N	1	1
four	V	N	1	1
four	V	N	1	1
four	V	N	1	1
four	V	N	1	1
four	V	N	1	1
four	V	N	1	1
four	V	N	1	1
four	V	N	1	1
four	V	N	1	1
four	V	N	1	1
four	V	N	1	1
four	V	N	1	1
four	V	N	1	1
four	V	N	1	1
four	V	N	1	1
four	V	N	1	1
four	V	N	1	1
four	V	N	1	2
four	V	N	1	2
four	V	N	0	7
four	V	N	0	7
four	M	N	1	1
four	M	N	1	1
four	M	N	1	1
four	M	N	1	1
four	M	N	1	1
four	M	N	1	1
four	M	N	1	1
four	M	N	1	1
four	M	N	1	1
four	M	N	1	1
four	M	N	1	1
four	M	N	1	1
four	M	N	1	1
four	M	N	1	1
four	M	N	1	1
four	M	N	1	1
four	M	N	1	1
four	M	N	1	1
four	M	N	1	1
four	M	N	1	1
four	M	N	1	1
four	M	N	1	1
four	M	N	1	2
four	M	N	0	7
four	M	N	0	7
four	M	N	0	7
four	M	N	0	7
four	M	N	0	7
four	M	N	0	7
four	M	N	0	7
four	V	B	1	1
four	V	B	1	1
four	V	B	1	1
four	V	B	1	1
four	V	B	1	1
four	V	B	1	1
four	V	B	1	1
four	V	B	1	1
four	V	B	1	1
four	V	B	1	1
four	V	B	1	1
four	V	B	1	1
four	V	B	1	1
four	V	B	1	1
four	V	B	1	1
four	V	B	1	1
four	V	B	1	1
four	V	B	1	1
four	V	B	1	1
four	V	B	1	1
four	V	B	1	1
four	V	B	1	1
four	V	B	1	1
four	V	B	1	1
four	V	B	1	1
four	V	B	1	1
four	V	B	1	2
four	V	B	1	2
four	V	B	1	2
four	V	B	1	2
four	V	B	0	7
four	V	B	0	7
four	V	B	0	7
four	M	B	1	1
four	M	B	1	1
four	M	B	1	1
four	M	B	1	1
four	M	B	1	1
four	M	B	1	1
four	M	B	1	1
four	M	B	1	1
four	M	B	1	1
four	M	B	1	1
four	M	B	1	1
four	M	B	1	1
four	M	B	1	1
four	M	B	1	1
four	M	B	1	1
four	M	B	1	1
four	M	B	1	1
four	M	B	1	1
four	M	B	1	1
four	M	B	1	1
four	M	B	1	1
four	M	B	1	1
four	M	B	1	1
four	M	B	1	2
four	M	B	1	2
four	M	B	1	2
four	M	B	1	2
four	M	B	1	2
four	M	B	1	3
four	M	B	0	7
four	M	B	0	7
four	M	B	0	7
four	M	B	0	7
four	M	B	0	7

## Sheet: Fig 2B, 2C
rep	day	mating	wholeload
one	one	M	0
one	one	M	0
one	one	M	0
three	one	M	0
three	one	M	0
one	one	M	2250
one	one	M	7800
two	one	M	33150
two	one	M	165000
two	one	M	165000
two	one	M	165000
three	one	M	660000
one	one	V	0
two	one	V	0
two	one	V	3
two	one	V	18
three	one	V	96
three	one	V	121.5
three	one	V	357
one	one	V	750
one	one	V	1350
four	seven	M	0
one	seven	M	0
one	seven	M	0
two	seven	M	0
two	seven	M	0
two	seven	M	0
three	seven	M	42
one	seven	M	93
three	seven	M	142.5
three	seven	M	331.5
four	seven	M	2700
four	seven	M	3150
one	seven	M	16350
four	seven	V	0
one	seven	V	0
one	seven	V	0
one	seven	V	0
three	seven	V	0
two	seven	V	0
two	seven	V	0
two	seven	V	0
three	seven	V	780
three	seven	V	2100
four	seven	V	48600

## Sheet: Fig 3
rep	mating	dose	hour	status
one	M	h	8	0
one	M	h	8	0
one	M	h	8	0
one	M	h	16	1
one	M	h	16	1
one	M	h	16	1
one	M	h	16	1
one	M	h	16	1
one	M	h	16	1
one	M	h	16	1
one	M	h	16	1
one	M	h	16	1
one	M	h	16	1
one	M	h	16	1
one	M	h	16	1
one	M	h	16	1
one	M	h	16	1
one	M	h	16	1
one	M	h	16	1
one	M	h	16	1
one	M	h	16	1
one	M	h	16	0
one	M	h	16	0
one	M	h	20	1
one	M	h	20	1
one	M	h	20	1
one	M	h	20	1
one	M	h	24	1
one	M	h	24	0
two	M	h	8	0
two	M	h	8	0
two	M	h	8	0
two	M	h	16	1
two	M	h	16	1
two	M	h	16	1
two	M	h	16	1
two	M	h	16	1
two	M	h	16	0
two	M	h	16	0
two	M	h	16	0
two	M	h	20	1
two	M	h	20	1
two	M	h	20	1
two	M	h	20	1
two	M	h	20	1
two	M	h	20	1
two	M	h	20	1
two	M	h	20	1
two	M	h	20	1
two	M	h	20	1
two	M	h	24	1
two	M	h	24	1
two	M	h	24	0
two	M	h	24	0
two	M	h	24	0
two	M	h	24	0
two	M	h	24	0
two	M	h	24	0
two	M	h	24	0
three	M	h	8	0
three	M	h	8	0
three	M	h	8	0
three	M	h	8	0
three	M	h	16	1
three	M	h	16	1
three	M	h	16	1
three	M	h	16	0
three	M	h	16	0
three	M	h	16	0
three	M	h	20	1
three	M	h	20	1
three	M	h	20	1
three	M	h	20	1
three	M	h	24	1
three	M	h	24	1
three	M	h	24	0
three	M	h	24	0
three	M	h	24	0
three	M	h	24	0
three	M	h	24	0
three	M	h	24	0
three	M	h	24	0
three	M	h	24	0
three	M	h	24	0
three	M	h	24	0
three	M	h	24	0
three	M	h	24	0
one	V	h	8	0
one	V	h	8	0
one	V	h	8	0
one	V	h	16	1
one	V	h	16	1
one	V	h	16	1
one	V	h	16	1
one	V	h	16	1
one	V	h	16	1
one	V	h	16	1
one	V	h	16	1
one	V	h	16	1
one	V	h	16	1
one	V	h	16	1
one	V	h	16	1
one	V	h	16	1
one	V	h	16	1
one	V	h	16	1
one	V	h	16	0
one	V	h	16	0
one	V	h	16	0
one	V	h	20	1
one	V	h	20	1
one	V	h	20	1
one	V	h	20	1
one	V	h	20	1
one	V	h	20	1
one	V	h	24	1
one	V	h	24	1
two	V	h	8	0
two	V	h	8	0
two	V	h	8	0
two	V	h	16	1
two	V	h	16	1
two	V	h	16	1
two	V	h	16	1
two	V	h	16	1
two	V	h	16	1
two	V	h	16	0
two	V	h	16	0
two	V	h	16	0
two	V	h	20	1
two	V	h	20	1
two	V	h	20	1
two	V	h	20	1
two	V	h	20	1
two	V	h	20	1
two	V	h	20	1
two	V	h	20	1
two	V	h	24	1
two	V	h	24	1
two	V	h	24	1
two	V	h	24	0
three	V	h	8	1
three	V	h	8	0
three	V	h	8	0
three	V	h	8	0
three	V	h	16	1
three	V	h	16	1
three	V	h	16	1
three	V	h	16	1
three	V	h	16	1
three	V	h	16	1
three	V	h	16	1
three	V	h	16	1
three	V	h	16	1
three	V	h	16	1
three	V	h	16	1
three	V	h	16	0
three	V	h	16	0
three	V	h	16	0
three	V	h	20	1
three	V	h	20	1
three	V	h	20	1
three	V	h	24	1
three	V	h	24	1
three	V	h	24	1
three	V	h	24	0
three	V	h	24	0
three	V	h	24	0
three	V	h	24	0
three	V	h	24	0
one	M	m	8	0
one	M	m	8	0
one	M	m	8	0
one	M	m	16	1
one	M	m	16	1
one	M	m	16	1
one	M	m	16	1
one	M	m	16	1
one	M	m	16	1
one	M	m	16	0
one	M	m	16	0
one	M	m	16	0
one	M	m	24	1
one	M	m	24	1
one	M	m	24	0
one	M	m	24	0
one	M	m	24	0
one	M	m	24	0
one	M	m	24	0
one	M	m	24	0
one	M	m	24	0
one	M	m	24	0
one	M	m	24	0
one	M	m	24	0
one	M	m	24	0
one	M	m	24	0
one	M	m	24	0
one	M	m	24	0
one	M	m	24	0
two	M	m	8	1
two	M	m	8	0
two	M	m	8	0
two	M	m	8	0
two	M	m	16	1
two	M	m	16	1
two	M	m	16	1
two	M	m	16	1
two	M	m	16	1
two	M	m	16	1
two	M	m	16	0
two	M	m	16	0
two	M	m	16	0
two	M	m	20	1
two	M	m	20	1
two	M	m	20	1
two	M	m	24	0
two	M	m	24	0
two	M	m	24	0
two	M	m	24	0
two	M	m	24	0
two	M	m	24	0
two	M	m	24	0
two	M	m	24	0
two	M	m	24	0
two	M	m	24	0
two	M	m	24	0
two	M	m	24	0
two	M	m	24	0
three	M	m	8	0
three	M	m	8	0
three	M	m	8	0
three	M	m	16	0
three	M	m	16	0
three	M	m	16	0
three	M	m	20	1
three	M	m	20	1
three	M	m	20	1
three	M	m	20	1
three	M	m	24	1
three	M	m	24	1
three	M	m	24	0
three	M	m	24	0
three	M	m	24	0
three	M	m	24	0
three	M	m	24	0
three	M	m	24	0
three	M	m	24	0
three	M	m	24	0
three	M	m	24	0
three	M	m	24	0
three	M	m	24	0
one	V	m	8	0
one	V	m	8	0
one	V	m	8	0
one	V	m	16	1
one	V	m	16	1
one	V	m	16	1
one	V	m	16	1
one	V	m	16	0
one	V	m	16	0
one	V	m	16	0
one	V	m	20	1
one	V	m	20	1
one	V	m	20	1
one	V	m	20	1
one	V	m	20	1
one	V	m	20	1
one	V	m	20	1
one	V	m	20	1
one	V	m	24	1
one	V	m	24	0
one	V	m	24	0
one	V	m	24	0
one	V	m	24	0
one	V	m	24	0
one	V	m	24	0
one	V	m	24	0
one	V	m	24	0
one	V	m	24	0
one	V	m	24	0
one	V	m	24	0
two	V	m	8	0
two	V	m	8	0
two	V	m	8	0
two	V	m	16	1
two	V	m	16	1
two	V	m	16	1
two	V	m	16	1
two	V	m	16	0
two	V	m	16	0
two	V	m	16	0
two	V	m	20	1
two	V	m	20	1
two	V	m	20	1
two	V	m	20	1
two	V	m	20	1
two	V	m	20	1
two	V	m	20	1
two	V	m	20	1
two	V	m	24	1
two	V	m	24	1
two	V	m	24	0
two	V	m	24	0
two	V	m	24	0
two	V	m	24	0
two	V	m	24	0
two	V	m	24	0
two	V	m	24	0
two	V	m	24	0
two	V	m	24	0
two	V	m	24	0
three	V	m	8	0
three	V	m	8	0
three	V	m	8	0
three	V	m	16	1
three	V	m	16	1
three	V	m	16	0
three	V	m	16	0
three	V	m	16	0
three	V	m	20	1
three	V	m	20	1
three	V	m	20	1
three	V	m	24	1
three	V	m	24	1
three	V	m	24	1
three	V	m	24	0
three	V	m	24	0
three	V	m	24	0
three	V	m	24	0
three	V	m	24	0
three	V	m	24	0
three	V	m	24	0
three	V	m	24	0
three	V	m	24	0
three	V	m	24	0
three	V	m	24	0
three	V	m	24	0

## Sheet: Fig 4A
rep	mating	bf	status	hour
two	M	B	0	16
two	M	B	0	16
two	M	B	0	16
two	M	B	0	16
three	M	B	1	16
three	M	B	1	16
three	M	B	1	16
three	M	B	0	16
three	M	B	0	16
three	M	B	0	16
three	M	B	0	16
four	M	B	1	16
four	M	B	1	16
four	M	B	1	16
four	M	B	1	16
four	M	B	1	16
four	M	B	0	16
four	M	B	0	16
four	M	B	0	16
four	M	B	0	16
four	M	B	0	16
two	M	B	1	20
two	M	B	1	20
two	M	B	1	20
two	M	B	1	20
two	M	B	0	20
two	M	B	0	20
two	M	B	0	20
three	M	B	1	20
three	M	B	1	20
three	M	B	1	20
three	M	B	1	20
three	M	B	1	20
three	M	B	0	20
three	M	B	0	20
three	M	B	0	20
four	M	B	1	20
four	M	B	1	20
four	M	B	1	20
four	M	B	1	20
four	M	B	1	20
four	M	B	1	20
four	M	B	0	20
four	M	B	0	20
four	M	B	0	20
four	M	B	0	20
four	M	B	0	20
two	M	B	1	24
two	M	B	0	24
three	M	B	1	24
three	M	B	1	24
three	M	B	0	24
three	M	B	0	24
three	M	B	0	24
three	M	B	0	24
three	M	B	0	24
four	M	B	1	24
four	M	B	0	24
four	M	B	0	24
four	M	B	0	24
four	M	B	0	24
four	M	B	0	24
four	M	B	0	24
four	M	B	0	24
one	M	N	0	8
one	M	N	0	8
one	M	N	0	8
one	M	N	0	8
one	M	N	0	8
one	M	N	1	16
one	M	N	1	16
one	M	N	1	16
one	M	N	0	16
one	M	N	0	16
one	M	N	0	16
one	M	N	0	16
one	M	N	0	16
two	M	N	1	16
two	M	N	0	16
two	M	N	0	16
two	M	N	0	16
two	M	N	0	16
three	M	N	1	16
three	M	N	1	16
three	M	N	0	16
three	M	N	0	16
three	M	N	0	16
three	M	N	0	16
three	M	N	0	16
four	M	N	1	16
four	M	N	1	16
four	M	N	1	16
four	M	N	1	16
four	M	N	1	16
four	M	N	0	16
four	M	N	0	16
four	M	N	0	16
four	M	N	0	16
four	M	N	0	16
one	M	N	1	20
one	M	N	1	20
one	M	N	1	20
one	M	N	1	20
one	M	N	1	20
one	M	N	1	20
one	M	N	0	20
one	M	N	0	20
one	M	N	0	20
one	M	N	0	20
two	M	N	1	20
two	M	N	1	20
two	M	N	0	20
two	M	N	0	20
two	M	N	0	20
two	M	N	0	20
three	M	N	1	20
three	M	N	1	20
three	M	N	1	20
three	M	N	0	20
three	M	N	0	20
three	M	N	0	20
three	M	N	0	20
four	M	N	1	20
four	M	N	1	20
four	M	N	1	20
four	M	N	1	20
four	M	N	0	20
four	M	N	0	20
four	M	N	0	20
four	M	N	0	20
four	M	N	0	20
one	M	N	1	24
one	M	N	0	24
one	M	N	0	24
one	M	N	0	24
one	M	N	0	24
one	M	N	0	24
one	M	N	0	24
one	M	N	0	24
one	M	N	0	24
one	M	N	0	24
one	M	N	0	24
two	M	N	1	24
two	M	N	1	24
two	M	N	1	24
two	M	N	1	24
two	M	N	1	24
two	M	N	0	24
two	M	N	0	24
two	M	N	0	24
two	M	N	0	24
two	M	N	0	24
two	M	N	0	24
two	M	N	0	24
two	M	N	0	24
two	M	N	0	24
two	M	N	0	24
two	M	N	0	24
two	M	N	0	24
two	M	N	0	24
two	M	N	0	24
two	M	N	0	24
two	M	N	0	24
two	M	N	0	24
two	M	N	0	24
two	M	N	0	24
two	M	N	0	24
three	M	N	1	24
three	M	N	1	24
three	M	N	1	24
three	M	N	0	24
three	M	N	0	24
three	M	N	0	24
three	M	N	0	24
three	M	N	0	24
three	M	N	0	24
three	M	N	0	24
three	M	N	0	24
three	M	N	0	24
three	M	N	0	24
three	M	N	0	24
three	M	N	0	24
three	M	N	0	24
four	M	N	1	24
four	M	N	1	24
four	M	N	1	24
four	M	N	1	24
four	M	N	0	24
four	M	N	0	24
four	M	N	0	24
four	M	N	0	24
four	M	N	0	24
four	M	N	0	24
four	M	N	0	24
four	M	N	0	24
four	M	N	0	24
four	M	N	0	24
four	M	N	0	24
four	M	N	0	24
four	M	N	0	24
four	M	N	0	24
four	M	N	0	24
four	M	N	0	24
four	M	N	0	24
four	M	N	0	24
four	M	N	0	24
four	M	N	0	24
one	V	B	0	8
one	V	B	0	8
one	V	B	0	8
one	V	B	0	8
one	V	B	1	16
one	V	B	1	16
one	V	B	0	16
one	V	B	0	16
one	V	B	0	16
one	V	B	0	16
one	V	B	0	16
two	V	B	0	16
two	V	B	0	16
two	V	B	0	16
two	V	B	0	16
three	V	B	1	16
three	V	B	1	16
three	V	B	1	16
three	V	B	1	16
three	V	B	1	16
three	V	B	1	16
three	V	B	0	16
three	V	B	0	16
three	V	B	0	16
three	V	B	0	16
three	V	B	0	16
four	V	B	1	16
four	V	B	1	16
four	V	B	1	16
four	V	B	1	16
four	V	B	1	16
four	V	B	1	16
four	V	B	0	16
four	V	B	0	16
four	V	B	0	16
four	V	B	0	16
one	V	B	1	20
one	V	B	1	20
one	V	B	1	20
one	V	B	1	20
one	V	B	0	20
one	V	B	0	20
one	V	B	0	20
one	V	B	0	20
one	V	B	0	20
two	V	B	1	20
two	V	B	0	20
two	V	B	0	20
two	V	B	0	20
two	V	B	0	20
three	V	B	1	20
three	V	B	1	20
three	V	B	1	20
three	V	B	1	20
three	V	B	1	20
three	V	B	1	20
three	V	B	1	20
three	V	B	1	20
three	V	B	1	20
three	V	B	1	20
three	V	B	1	20
three	V	B	1	20
three	V	B	1	20
three	V	B	1	20
three	V	B	1	20
three	V	B	1	20
three	V	B	1	20
three	V	B	0	20
three	V	B	0	20
three	V	B	0	20
three	V	B	0	20
four	V	B	1	20
four	V	B	1	20
four	V	B	1	20
four	V	B	1	20
four	V	B	1	20
four	V	B	1	20
four	V	B	1	20
four	V	B	1	20
four	V	B	1	20
four	V	B	1	20
four	V	B	1	20
four	V	B	1	20
four	V	B	1	20
four	V	B	1	20
four	V	B	0	20
four	V	B	0	20
four	V	B	0	20
four	V	B	0	20
one	V	B	1	24
one	V	B	1	24
one	V	B	1	24
one	V	B	0	24
one	V	B	0	24
one	V	B	0	24
two	V	B	1	24
two	V	B	1	24
two	V	B	1	24
two	V	B	1	24
two	V	B	1	24
two	V	B	1	24
two	V	B	1	24
two	V	B	1	24
two	V	B	0	24
two	V	B	0	24
two	V	B	0	24
two	V	B	0	24
two	V	B	0	24
two	V	B	0	24
two	V	B	0	24
two	V	B	0	24
two	V	B	0	24
two	V	B	0	24
two	V	B	0	24
two	V	B	0	24
two	V	B	0	24
two	V	B	0	24
two	V	B	0	24
three	V	B	1	24
three	V	B	0	24
three	V	B	0	24
three	V	B	0	24
three	V	B	0	24
three	V	B	0	24
three	V	B	0	24
three	V	B	0	24
three	V	B	0	24
three	V	B	0	24
three	V	B	0	24
three	V	B	0	24
four	V	B	1	24
four	V	B	0	24
four	V	B	0	24
four	V	B	0	24
four	V	B	0	24
four	V	B	0	24
four	V	B	0	24
four	V	B	0	24
four	V	B	0	24
four	V	B	0	24
four	V	B	0	24
four	V	B	0	24
four	V	B	0	24
four	V	B	0	24
four	V	B	0	24
four	V	B	0	24
four	V	B	0	24
four	V	B	0	24
four	V	B	0	24
one	V	N	0	8
one	V	N	0	8
one	V	N	0	8
one	V	N	0	8
one	V	N	0	8
one	V	N	1	16
one	V	N	1	16
one	V	N	1	16
one	V	N	1	16
one	V	N	1	16
one	V	N	1	16
one	V	N	1	16
one	V	N	1	16
one	V	N	1	16
one	V	N	0	16
one	V	N	0	16
one	V	N	0	16
one	V	N	0	16
one	V	N	0	16
two	V	N	0	16
two	V	N	0	16
two	V	N	0	16
two	V	N	0	16
three	V	N	1	16
three	V	N	1	16
three	V	N	1	16
three	V	N	0	16
three	V	N	0	16
three	V	N	0	16
three	V	N	0	16
three	V	N	0	16
four	V	N	1	16
four	V	N	1	16
four	V	N	1	16
four	V	N	1	16
four	V	N	1	16
four	V	N	1	16
four	V	N	1	16
four	V	N	0	16
four	V	N	0	16
four	V	N	0	16
four	V	N	0	16
four	V	N	0	16
one	V	N	1	20
one	V	N	1	20
one	V	N	1	20
one	V	N	1	20
one	V	N	1	20
one	V	N	1	20
one	V	N	0	20
one	V	N	0	20
one	V	N	0	20
one	V	N	0	20
two	V	N	1	20
two	V	N	0	20
two	V	N	0	20
two	V	N	0	20
two	V	N	0	20
three	V	N	1	20
three	V	N	1	20
three	V	N	0	20
three	V	N	0	20
three	V	N	0	20
three	V	N	0	20
four	V	N	1	20
four	V	N	1	20
four	V	N	1	20
four	V	N	0	20
four	V	N	0	20
four	V	N	0	20
four	V	N	0	20
four	V	N	0	20
one	V	N	1	24
one	V	N	0	24
one	V	N	0	24
one	V	N	0	24
one	V	N	0	24
one	V	N	0	24
two	V	N	1	24
two	V	N	1	24
two	V	N	1	24
two	V	N	1	24
two	V	N	1	24
two	V	N	0	24
two	V	N	0	24
two	V	N	0	24
two	V	N	0	24
two	V	N	0	24
two	V	N	0	24
two	V	N	0	24
two	V	N	0	24
two	V	N	0	24
two	V	N	0	24
two	V	N	0	24
two	V	N	0	24
two	V	N	0	24
two	V	N	0	24
two	V	N	0	24
two	V	N	0	24
two	V	N	0	24
two	V	N	0	24
two	V	N	0	24
three	V	N	1	24
three	V	N	1	24
three	V	N	1	24
three	V	N	1	24
three	V	N	0	24
three	V	N	0	24
three	V	N	0	24
three	V	N	0	24
three	V	N	0	24
three	V	N	0	24
three	V	N	0	24
three	V	N	0	24
three	V	N	0	24
three	V	N	0	24
three	V	N	0	24
four	V	N	1	24
four	V	N	1	24
four	V	N	0	24
four	V	N	0	24
four	V	N	0	24
four	V	N	0	24
four	V	N	0	24
four	V	N	0	24
four	V	N	0	24
four	V	N	0	24
four	V	N	0	24
four	V	N	0	24
four	V	N	0	24
four	V	N	0	24
four	V	N	0	24
four	V	N	0	24
four	V	N	0	24
four	V	N	0	24
four	V	N	0	24
four	V	N	0	24

## Sheet: Fig 4B, 4C
rep	mating	wholeload	bf	pa
four	M	0	B	0
four	M	0	B	0
four	M	0	B	0
three	V	0	B	0
three	V	0	B	0
two	M	0	N	0
two	M	0	N	0
three	M	0	N	0
three	M	0	N	0
two	V	0	N	0
three	V	0	N	0
three	V	0	N	0
four	V	0	N	0
four	M	1.5	N	1
four	V	1.5	N	1
three	M	3	B	1
four	M	22.5	N	1
two	V	22.5	N	1
three	V	45	B	1
three	M	315	B	1
two	M	718.5	B	1
four	M	936	B	1
two	M	2952	B	1
three	V	3516	B	1
four	V	5004	B	1
four	V	13650	B	1
four	V	78300	B	1
three	M	97200	B	1
three	V	114300	N	1
two	M	166800	N	1
two	V	176400	N	1
two	M	189000	B	1
two	V	212400	B	1
two	V	229800	B	1
three	M	241200	N	1
two	M	267000	N	1
three	V	400800	N	1
four	M	517200	N	1
four	M	660000	B	1
three	V	780000	N	1
two	M	795000	B	1
two	V	885000	B	1
two	V	1050000	B	1
three	M	1215000	B	1
three	M	1515000	N	1
two	V	2655000	N	1
four	M	4380000	N	1
four	M	5715000	N	1
four	V	6315000	N	1
three	V	7065000	B	1
four	V	8505000	N	1
four	V	11175000	B	1
four	V	11325000	N	1

## Sheet: S2A Fig
mating	rep	hour	status
V	one	16	1
V	one	16	1
V	one	16	1
V	one	16	1
V	one	16	1
V	one	16	1
V	one	16	1
V	one	16	1
V	one	16	1
V	one	16	1
V	one	16	1
V	one	24	1
V	one	24	1
V	one	24	1
V	one	24	1
V	one	24	1
V	one	24	0
V	one	24	0
V	one	24	0
V	one	24	0
V	two	16	1
V	two	16	1
V	two	16	1
V	two	16	1
V	two	16	1
V	two	16	1
V	two	16	1
V	two	16	1
V	two	16	1
V	two	18	1
V	two	18	1
V	two	18	1
V	two	18	1
V	two	24	1
V	two	24	1
V	two	24	1
V	two	24	1
V	two	24	1
V	two	24	0
V	two	24	0
V	two	24	0
V	two	24	0
V	two	24	0
V	two	24	0
V	two	24	0
V	three	16	1
V	three	16	1
V	three	16	1
V	three	16	1
V	three	16	1
V	three	16	1
V	three	16	1
V	three	18	1
V	three	18	1
V	three	24	1
V	three	24	1
V	three	24	1
V	three	24	1
V	three	24	1
V	three	24	1
V	three	24	1
V	three	24	1
V	three	24	0
V	three	24	0
V	three	24	0
V	three	24	0
V	three	24	0
V	three	24	0
V	three	24	0
V	three	24	0
V	four	16	1
V	four	16	1
V	four	16	1
V	four	16	1
V	four	16	1
V	four	18	1
V	four	18	1
V	four	18	1
V	four	24	1
V	four	24	1
V	four	24	1
V	four	24	1
V	four	24	1
V	four	24	1
V	four	24	1
V	four	24	1
V	four	24	1
V	four	24	0
V	four	24	0
V	four	24	0
V	four	24	0
V	four	24	0
V	four	24	0
V	four	24	0
V	four	24	0
V	five	16	1
V	five	16	1
V	five	16	1
V	five	16	1
V	five	18	1
V	five	18	1
V	five	18	1
V	five	18	1
V	five	18	1
V	five	18	1
V	five	18	1
V	five	24	1
V	five	24	1
V	five	24	1
V	five	24	1
V	five	24	1
V	five	24	1
V	five	24	1
V	five	24	0
V	five	24	0
V	six	16	1
V	six	16	1
V	six	16	1
V	six	18	1
V	six	18	1
V	six	18	1
V	six	24	1
V	six	24	1
V	six	24	1
V	six	24	1
V	six	24	1
V	six	24	0
V	six	24	0
V	six	24	0
V	six	24	0
V	six	24	0
V	six	24	0
V	six	24	0
V	six	24	0
V	six	24	0
V	seven	16	1
V	seven	16	1
V	seven	16	1
V	seven	16	1
V	seven	18	1
V	seven	18	1
V	seven	18	1
V	seven	18	1
V	seven	18	1
V	seven	18	1
V	seven	18	1
V	seven	24	1
V	seven	24	1
V	seven	24	1
V	seven	24	1
V	seven	24	1
V	seven	24	1
V	seven	24	1
V	seven	24	1
V	seven	24	1
M	one	16	1
M	one	16	1
M	one	16	1
M	one	16	1
M	one	16	1
M	one	16	1
M	one	16	1
M	one	18	1
M	one	18	1
M	one	24	1
M	one	24	1
M	one	24	1
M	one	24	1
M	one	24	1
M	one	24	1
M	one	24	1
M	one	24	1
M	one	24	1
M	one	24	0
M	one	24	0
M	one	24	0
M	one	24	0
M	one	24	0
M	one	24	0
M	two	16	1
M	two	16	1
M	two	16	1
M	two	16	1
M	two	16	1
M	two	16	1
M	two	16	1
M	two	16	1
M	two	16	1
M	two	16	1
M	two	18	1
M	two	18	1
M	two	18	1
M	two	18	1
M	two	18	1
M	two	24	1
M	two	24	1
M	two	24	1
M	two	24	1
M	two	24	1
M	two	24	1
M	two	24	1
M	two	24	0
M	two	24	0
M	two	24	0
M	three	16	1
M	three	16	1
M	three	16	1
M	three	16	1
M	three	16	1
M	three	16	1
M	three	16	1
M	three	18	1
M	three	18	1
M	three	18	1
M	three	24	1
M	three	24	1
M	three	24	1
M	three	24	1
M	three	24	1
M	three	24	0
M	three	24	0
M	three	24	0
M	three	24	0
M	three	24	0
M	three	24	0
M	three	24	0
M	three	24	0
M	three	24	0
M	four	16	1
M	four	16	1
M	four	16	1
M	four	16	1
M	four	16	1
M	four	18	1
M	four	18	1
M	four	24	1
M	four	24	1
M	four	24	1
M	four	24	1
M	four	24	1
M	four	24	1
M	four	24	1
M	four	24	1
M	four	24	1
M	four	24	1
M	four	24	0
M	four	24	0
M	four	24	0
M	four	24	0
M	four	24	0
M	four	24	0
M	four	24	0
M	four	24	0
M	five	16	1
M	five	16	1
M	five	16	1
M	five	16	1
M	five	18	1
M	five	18	1
M	five	18	1
M	five	24	1
M	five	24	1
M	five	24	1
M	five	24	1
M	five	24	1
M	five	24	1
M	five	24	1
M	five	24	1
M	five	24	0
M	five	24	0
M	five	24	0
M	five	24	0
M	five	24	0
M	six	16	1
M	six	16	1
M	six	16	1
M	six	16	1
M	six	16	1
M	six	18	1
M	six	18	1
M	six	18	1
M	six	24	1
M	six	24	1
M	six	24	1
M	six	24	1
M	six	24	1
M	six	24	1
M	six	24	0
M	six	24	0
M	six	24	0
M	six	24	0
M	six	24	0
M	seven	16	1
M	seven	18	1
M	seven	24	1
M	seven	24	1
M	seven	24	1
M	seven	24	1
M	seven	24	1
M	seven	24	1
M	seven	24	1
M	seven	24	1
M	seven	24	1
M	seven	24	0
M	seven	24	0
M	seven	24	0
M	seven	24	0
M	seven	24	0
M	seven	24	0
M	seven	24	0
M	seven	24	0
M	seven	24	0

## Sheet: S2B,S2C Fig
mating	rep	wholeload	pa
V	five	0	0
V	five	0	0
V	seven	0	0
V	seven	0	0
V	seven	0	0
V	seven	0	0
M	five	0	0
M	seven	0	0
M	seven	0	0
M	seven	0	0
M	five	900	1
M	seven	2025	1
M	seven	13575	1
M	five	19200	1
M	five	39300	1
V	five	215550	1
V	seven	261750	1
V	seven	361500	1
M	seven	437550	1
V	five	461250	1
M	seven	495900	1
V	five	750000	1
V	seven	1620000	1
M	seven	2325000	1
V	five	2430000	1
M	seven	2745000	1
V	five	4260000	1
V	five	4395000	1
M	five	4560000	1
M	five	5715000	1
M	seven	5835000	1
V	seven	6840000	1
M	five	11100000	1
M	five	13245000	1
V	seven	14190000	1
M	five	16515000	1

## Sheet: S3 Fig
strain	rep	individual	status (0 = virgin, 1 = mated)
lvp	1	1	0
lvp	1	2	0
lvp	1	3	0
lvp	1	4	0
lvp	1	5	0
lvp	1	6	0
lvp	1	7	0
lvp	1	8	0
lvp	1	9	0
lvp	1	10	0
lvp	1	11	0
lvp	1	12	0
lvp	1	13	0
lvp	1	14	0
lvp	1	15	0
lvp	1	16	0
lvp	1	17	0
lvp	1	18	0
lvp	1	19	0
lvp	1	20	0
lvp	1	21	0
lvp	1	22	0
lvp	1	23	0
lvp	1	24	0
lvp	1	25	0
lvp	1	26	0
lvp	1	27	0
lvp	1	28	0
lvp	1	29	0
lvp	1	30	0
lvp	2	1	0
lvp	2	2	0
lvp	2	3	0
lvp	2	4	0
lvp	2	5	0
lvp	2	6	0
lvp	2	7	0
lvp	2	8	0
lvp	2	9	0
lvp	2	10	0
lvp	2	11	0
lvp	2	12	0
lvp	2	13	0
lvp	2	14	0
lvp	2	15	0
lvp	2	16	0
lvp	2	17	0
lvp	2	18	0
lvp	2	19	0
lvp	2	20	0
lvp	2	21	0
lvp	2	22	0
lvp	2	23	0
lvp	2	24	0
lvp	2	25	0
lvp	2	26	0
lvp	2	27	0
lvp	2	28	0
lvp	3	1	0
lvp	3	2	0
lvp	3	3	0
lvp	3	4	0
lvp	3	5	0
lvp	3	6	0
lvp	3	7	0
lvp	3	8	0
lvp	3	9	0
lvp	3	10	0
lvp	3	11	0
lvp	3	12	0
lvp	3	13	0
lvp	3	14	0
lvp	3	15	0
lvp	3	16	0
lvp	3	17	0
lvp	3	18	0
lvp	3	19	0
lvp	3	20	0
lvp	3	21	0
lvp	3	22	0
lvp	3	23	0
lvp	3	24	0
lvp	3	25	0
thai	1	1	0
thai	1	2	0
thai	1	3	0
thai	1	4	0
thai	1	5	0
thai	1	6	0
thai	1	7	0
thai	1	8	0
thai	1	9	0
thai	1	10	0
thai	1	11	0
thai	1	12	0
thai	1	13	0
thai	1	14	0
thai	1	15	0
thai	1	16	0
thai	1	17	0
thai	1	18	0
thai	1	19	0
thai	1	20	0
thai	1	21	0
thai	1	22	0
thai	1	23	0
thai	1	24	0
thai	1	25	0
thai	1	26	0
thai	1	27	0
thai	1	28	0
thai	1	29	0
thai	1	30	0
thai	2	1	0
thai	2	2	0
thai	2	3	0
thai	2	4	0
thai	2	5	0
thai	2	6	0
thai	2	7	0
thai	2	8	0
thai	2	9	0
thai	2	10	0
thai	2	11	0
thai	2	12	0
thai	2	13	0
thai	2	14	0
thai	2	15	0
thai	2	16	0
thai	2	17	0
thai	2	18	0
thai	2	19	0
thai	2	20	0
thai	2	21	0
thai	2	22	0
thai	2	23	0
thai	2	24	0
thai	2	25	0
thai	2	26	0
thai	2	27	0
thai	2	28	0
thai	2	29	0
thai	2	30	0
thai	3	1	0
thai	3	2	0
thai	3	3	0
thai	3	4	0
thai	3	5	0
thai	3	6	0
thai	3	7	0
thai	3	8	0
thai	3	9	0
thai	3	10	0
thai	3	11	0
thai	3	12	0
thai	3	13	0
thai	3	14	0
thai	3	15	0
thai	3	16	0
thai	3	17	0
thai	3	18	0
thai	3	19	0
thai	3	20	0
thai	3	21	0
thai	3	22	0
thai	3	23	0
thai	3	24	0
thai	3	25	0
thai	3	26	0
thai	3	27	0
thai	3	28	0
thai	3	29	0
thai	3	30	0

## Sheet: S4 Fig
strain	rep	individual	status (0 = virgin, 1 = mated)
thai	1	1	1
thai	1	2	1
thai	1	3	1
thai	1	4	1
thai	1	5	1
thai	1	6	1
thai	1	7	1
thai	1	8	1
thai	1	9	1
thai	1	10	1
thai	1	11	1
thai	1	12	1
thai	1	13	1
thai	1	14	1
thai	1	15	1
thai	1	16	1
thai	1	17	1
thai	1	18	1
thai	1	19	1
thai	1	20	1
thai	1	21	1
thai	1	22	1
thai	1	23	1
thai	1	24	1
thai	1	25	1
thai	2	1	1
thai	2	2	1
thai	2	3	1
thai	2	4	1
thai	2	5	1
thai	2	6	1
thai	2	7	1
thai	2	8	1
thai	2	9	1
thai	2	10	1
thai	2	11	1
thai	2	12	1
thai	2	13	1
thai	2	14	1
thai	2	15	1
thai	2	16	1
thai	2	17	1
thai	2	18	1
thai	2	19	1
thai	2	20	1
thai	2	21	1
thai	2	22	1
thai	2	23	1
thai	2	24	1
thai	2	25	1
lvp	1	1	1
lvp	1	2	1
lvp	1	3	1
lvp	1	4	1
lvp	1	5	1
lvp	1	6	1
lvp	1	7	1
lvp	1	8	1
lvp	1	9	1
lvp	1	10	1
lvp	1	11	1
lvp	1	12	1
lvp	1	13	1
lvp	1	14	1
lvp	1	15	1
lvp	1	16	1
lvp	1	17	1
lvp	1	18	1
lvp	1	19	1
lvp	1	20	1
lvp	1	21	1
lvp	1	22	1
lvp	1	23	1
lvp	1	24	1
lvp	1	25	1
lvp	1	26	1
lvp	1	27	1
lvp	1	28	1
lvp	1	29	1
lvp	2	1	1
lvp	2	2	1
lvp	2	3	1
lvp	2	4	1
lvp	2	5	1
lvp	2	6	1
lvp	2	7	1
lvp	2	8	1
lvp	2	9	1
lvp	2	10	1
lvp	2	11	1
lvp	2	12	1
lvp	2	13	1
lvp	2	14	1
lvp	2	15	1
lvp	2	16	1
lvp	2	17	1
lvp	2	18	1
lvp	2	19	1
lvp	2	20	1
lvp	2	21	1
lvp	2	22	1
lvp	2	23	1
lvp	2	24	1
lvp	2	25	1
lvp	2	26	1
lvp	2	27	1

## Sheet: Sterile injury control LVP
strain	rep	mating	hour	status (0 = alive, 1 = dead)
lvp	one	V	8	0
lvp	one	V	8	0
lvp	one	V	8	0
lvp	one	V	8	0
lvp	one	V	16	0
lvp	one	V	16	0
lvp	one	V	16	0
lvp	one	V	20	1
lvp	one	V	24	0
lvp	one	V	24	0
lvp	one	V	24	0
lvp	one	V	24	0
lvp	one	V	24	0
lvp	one	V	24	0
lvp	one	V	24	0
lvp	one	V	24	0
lvp	one	V	24	0
lvp	one	M	8	0
lvp	one	M	8	0
lvp	one	M	8	0
lvp	one	M	16	0
lvp	one	M	16	0
lvp	one	M	16	0
lvp	one	M	16	1
lvp	one	M	24	0
lvp	one	M	24	0
lvp	one	M	24	0
lvp	one	M	24	0
lvp	one	M	24	0
lvp	one	M	24	0
lvp	one	M	24	0
lvp	one	M	24	0
lvp	one	M	24	0
lvp	one	M	24	0
lvp	two	V	8	0
lvp	two	V	8	0
lvp	two	V	8	0
lvp	two	V	16	0
lvp	two	V	16	0
lvp	two	V	16	0
lvp	two	V	24	0
lvp	two	V	24	0
lvp	two	V	24	0
lvp	two	V	24	0
lvp	two	V	24	0
lvp	two	V	24	0
lvp	two	V	24	0
lvp	two	V	24	0
lvp	two	V	24	0
lvp	two	V	24	0
lvp	two	V	24	0
lvp	two	M	8	0
lvp	two	M	8	0
lvp	two	M	8	0
lvp	two	M	8	0
lvp	two	M	16	0
lvp	two	M	16	0
lvp	two	M	16	0
lvp	two	M	24	0
lvp	two	M	24	0
lvp	two	M	24	0
lvp	two	M	24	0
lvp	two	M	24	0
lvp	two	M	24	0
lvp	two	M	24	0
lvp	two	M	24	0
lvp	two	M	24	0
lvp	two	M	24	0
lvp	three	V	8	0
lvp	three	V	8	0
lvp	three	V	8	0
lvp	three	V	16	0
lvp	three	V	16	0
lvp	three	V	16	0
lvp	three	V	16	1
lvp	three	V	24	0
lvp	three	V	24	0
lvp	three	V	24	0
lvp	three	V	24	0
lvp	three	V	24	0
lvp	three	V	24	0
lvp	three	V	24	0
lvp	three	V	24	0
lvp	three	V	24	0
lvp	three	V	24	0
lvp	three	M	8	0
lvp	three	M	8	0
lvp	three	M	8	0
lvp	three	M	16	0
lvp	three	M	16	0
lvp	three	M	16	0
lvp	three	M	24	0
lvp	three	M	24	0
lvp	three	M	24	0
lvp	three	M	24	0
lvp	three	M	24	0
lvp	three	M	24	0
lvp	three	M	24	0
lvp	three	M	24	0
lvp	three	M	24	0
lvp	three	M	24	0

[truncated: 1 more sheets: Sterile injury control THAI]
