# Supplementary material for: The effects of mating and blood feeding on the immune defense of female Aedes aegypti mosquitoes
Source: PLoS Negl Trop Dis. 2025 Oct 3;19(10):e0013542. doi: 10.1371/journal.pntd.0013542 (PMC12507272; doi:10.1371/journal.pntd.0013542)
Supplement: S1 Code — (R) [file pntd.0013542.s006.R]

library(pscl) 
library(lmtest)
library(survival)
library(survminer)

setwd("C:/Users/Trini/OneDrive/Documents/Short lab/Reproduction+ nutrition experiment/bf mating manuscript/manuscript drafts")
dir()

#setting contrasts for ANOVA 
options(contrasts = c("contr.sum","contr.poly"))

#1 High dose 7 day survival time course for bf and nbf (figure 2A) 
#------------------------------------------------------------------

#Read in data set 
b7survall <- read.csv(file = "fig2A.csv")

#Fit cox proportional hazards model to survival data with interaction
A <- coxph(Surv(day, status, type=c('right'))~bf*mating+rep, data=b7survall) 
cox.zph(A) 

#testing for significant interaction
drop1(A, test= "Chisq") 

#Fit cox proportional hazards model to survival data without interaction
A1 <- coxph(Surv(day, status, type=c('right'))~bf+mating+rep, data=b7survall) 
cox.zph(A1) 

#Testing for main effects with non-significant interaction removed 
drop1(A1, test= "Chisq")  

#Parsing data by blood feeding status 
#analysis of effect of mating on survival in Blood fed individuals 
AC<- b7survall[b7survall$bf== "B",] 
AC2<- coxph(Surv(day, status, type=c('right'))~mating+rep, data=AC)
cox.zph(AC2)
drop1(AC2, test= "Chisq")

#analysis of effect of mating on survival in Non Blood fed individuals
AD<- b7survall[b7survall$bf== "N",]
AD2<- coxph(Surv(day, status, type=c('right'))~mating+rep, data=AD)
cox.zph(AD2)
drop1(AD2, test= "Chisq")

#2 High dose 7 day bacterial load and absence/ presence for non blood fed (figure 2B/2C)
#---------------------------------------------------------------------------------------

#Read in data set
db<- read.csv(file= "fig2B2C.csv")

#Full hurdle model 
f1<- formula(ceiling(wholeload)~day*mating+rep|day*mating+rep) 

#Determine appropriate distribution to use 
f1A<- hurdle(f1, dist="poisson", link="logit", data= db)
f1B<- hurdle(f1, dist="negbin", link="logit", data= db)

#Comparing fit of data between f1A to f1B
lrtest(f1A, f1B) 

#Fit hurdle model using formula "f1"
dbhurdle<- hurdle(f1, dist="negbin", link= "logit", data= db)  
summary(dbhurdle)   

#Removing non-significant interaction for presence/absence data
f2<- formula(ceiling(wholeload)~day*mating+rep|day+mating+rep)
dbhurdle2<- hurdle(f2, dist="negbin", link= "logit", data= db) 

#Comparing fit of data between "dbhurdle" to "dbhurdle2"
lrtest(dbhurdle, dbhurdle2) 

#Removed all non-significant explanatory variables for presence/absence data 
f3<- formula(ceiling(wholeload)~day*mating+rep|1) 
dbhurdle3<- hurdle(f3, dist="negbin", link= "logit", data= db) 

#Comparing fit of data between "dbhurdle" to "dbhurdle3"
lrtest(dbhurdle, dbhurdle3)
summary(dbhurdle3)
 
#Comparing model with/without an interaction for count data 
f4<- formula(ceiling(wholeload)~day+mating+rep|1)
dbhurdle4<- hurdle(f4, dist="negbin", link= "logit", data= db) 
lrtest(dbhurdle3, dbhurdle4)
#Interaction was significant; "f3" is the final formula

#Parsing out significant interaction between mating and day for count data only 
dbcd1<- dbclean[dbclean$day== "one",] 
dbcd7<- dbclean[dbclean$day== "seven",]

#Linear model for effect of mating on day 1
dbcd1y<-lm(log(wholeload)~mating, data= dbcd1)
plot(dbcd1y)
drop1(dbcd1y, test= "F")

#Linear model for effect of mating on day 7
dbcd7y<-lm(log(wholeload)~mating, data= dbcd7)
plot(dbcd7y)
drop1(dbcd7y, test= "F")

#3 Non blood fed moderate dose survival (figure 3)
#-------------------------------------------------

#Read in data set
hilo <- read.csv(file= "fig3.csv")

#Fit cox proportional hazards model to survival data with interaction 
B <- coxph(Surv(hour, status, type=c('right'))~dose*mating+rep, data=hilo) 
cox.zph(B) 

#testing for significant interaction
drop1(B, test= "Chisq") 

#Fit cox proportional hazards model to survival data without interaction 
B1 <- coxph(Surv(hour, status, type=c('right'))~dose+mating+rep, data=hilo) 
cox.zph(B1) 

#Testing for main effects with non-significant interaction removed 
drop1(B1, test= "Chisq")


#4 low dose blood fed and non blood fed LVP survival (figure 4A)
#----------------------------------------------------------------

#Read in data set
b24survall <- read.csv(file = "fig4A.csv")

#Fit cox proportional hazards model to survival data
C <- coxph(Surv(hour, status, type=c('right'))~bf*mating+rep, data=b24survall)
cox.zph(C)

#Replicate does not meet the assumptions of proportional hazards; analysis was completed without replicate 
CP <- coxph(Surv(hour, status, type=c('right'))~bf*mating, data=b24survall)
cox.zph(CP) 

#Testing for significant interaction
drop1(CP, test= "Chisq")

#Fit cox proportional hazards model to survival data without interaction 
C1 <- coxph(Surv(hour, status, type=c('right'))~bf+mating, data=b24survall) 
cox.zph(C1) 

#Testing significance of all main effects in model 
drop1(C1, test= "Chisq")

#5 Low dose blood fed and non blood fed LVP bacterial load (figure 4B)
#---------------------------------------------------------------------

#Read in file 
b16bacall <- read.csv(file = "fig4B4C.csv")

#Remove all 0 count values 
b16bacallclean<-b16bacall[b16bacall$wholeload!=0,]

#Fit linear model to CFU count data with interaction 
D <- lm(log(wholeload)~mating*bf+rep,data=b16bacallclean)

#Test for significant interaction
drop1(D, test="F")

#Fit linear model to CFU count data without interaction 
D1 <- lm(log(wholeload)~mating+bf+rep,data=b16bacallclean)

#Testing significance of all main effects in model  
drop1(D1, test="F")


#6 low dose blood fed and non blood fed LVP bacterial load presence/ absence analysis (figure 4C) 
#------------------------------------------------------------------------------------------------

#Read in file 
b16bacall <- read.csv(file = "fig4B4C.csv")

#Fit general linear model to presence/ absence data with interaction 
E<-glm(pa~bf*mating+rep, family="binomial", data= b16bacall) 

#Test for significant interaction
drop1(E, test= "Chisq")

#Fit general linear model to presence/ absence data without interaction 
E1<-glm(pa~bf+mating+rep, family="binomial", data= b16bacall) 

#Test significance of model terms 
drop1(E1, test = "Chisq")

#7 Low dose non blood fed THAI survival (figure S2A)
#--------------------------------------------------

#Read in data set
ns <- read.csv(file = "figS2A.csv")

#Fit cox proportional hazards model to survival data
G <- coxph(Surv(hour, status, type=c('right'))~mating+rep, data=ns)
cox.zph(G) 

#Test for significance of main model terms 
drop1(G, test= "Chisq")

#8 low dose non blood fed THAI bacterial load (figure S2BS2C)
#--------------------------------------------------------

#Read in data set 
bln <- read.csv(file = "figS2BS2C.csv")

#Remove all 0 count bacterial load data 
blnclean<-bln[bln$wholeload!=0,]

#Fit linear model to bacterial load data
H <- lm(log(wholeload)~mating+rep,data=blnclean) 
plot(H)

#Test for significance of main model terms 
drop1(H, test= "F")

#9 Low dose non blood fed THAI bacterial load presence/absence analysis (figure S2BS2C)
#----------------------------------------------------------------------------------

#Read in data set 
bln <- read.csv(file = "figS2BS2C.csv")

#Fit general linear model to presence/ absence data
I<-glm(pa~mating+rep, family="binomial", data= bln)

drop1(I, test= "Chisq")
