# Supplementary material for: The effects of mating and blood feeding on the immune defense of female Aedes aegypti mosquitoes
Source: PLoS Negl Trop Dis. 2025 Oct 3;19(10):e0013542. doi: 10.1371/journal.pntd.0013542 (PMC12507272; doi:10.1371/journal.pntd.0013542)
Supplement: S2 Dataset — (XLSX) [file pntd.0013542.s008.xlsx]

## Sheet: High dose
Sample	Whole Mosquito Load			Sample	Whole Mosquito Load
A3	1650	outlier		A4	480
A23	1650	outlier		A54	474
A31	1152	outlier		A42	465
A49	918	outlier		A33	462
A27	768	outlier		A48	400.5
A4	480			A65	358.5
A54	474			A52	349.5
A42	465			A21	348
A33	462			A12	337.5
A48	400.5			A56	325.5
A65	358.5			A30	307.5
A52	349.5			A47	300
A21	348			A43	232.5
A12	337.5			A70	232.5
A56	325.5			A5	214.5
A30	307.5			A29	199.5
A47	300			A45	195
A43	232.5			A28	168
A70	232.5			A39	133.5
A5	214.5			A18	132
A29	199.5			A57	132
A45	195			A68	124.5
A28	168			A2	121.5
A39	133.5			A53	120
A18	132			A74	114
A57	132			A59	90
A68	124.5			A58	87
A2	121.5			A32	82.5
A53	120			A8	78
A74	114			A11	67.5
A59	90			A20	67.5
A58	87			A66	66
A32	82.5			A19	64.5
A8	78			A36	51
A11	67.5			A17	48
A20	67.5			A10	43.5
A66	66			A37	43.5
A19	64.5			A46	40.5
A36	51			A63	40.5
A17	48			A35	39
A10	43.5			A55	37.5
A37	43.5			A60	37.5
A46	40.5			A72	36
A63	40.5			A51	34.5
A35	39			A69	33
A55	37.5			A67	31.5
A60	37.5			A13	30
A72	36			A16	30
A51	34.5			A77	28.5
A69	33			A44	25.5
A67	31.5			A50	24
A13	30			A22	21
A16	30			A25	21
A77	28.5			A41	21
A44	25.5			A64	21
A50	24			A73	21
A22	21			A61	18
A25	21			A6	16.5
A41	21			A34	16.5
A64	21			A62	16.5
A73	21			A1	15
A61	18			A26	13.5
A6	16.5			A9	12
A34	16.5			A40	12
A62	16.5			A24	10.5
A1	15			A38	10.5
A26	13.5			A76	10.5
A9	12			A78	7.5
A40	12			A14	4.5
A24	10.5			A15	3
A38	10.5			A7	1.5
A76	10.5			A71	1.5
A78	7.5			A75	1.5
A14	4.5
A15	3
A7	1.5
A71	1.5
A75	1.5
Average	184.596			Average	113.158
Median	49.5			Median	43.5
SD	318.559			SD	136.038
Sample size	78			Sample size	73
SEM	36.0697			SEM	15.9221
variance	100179			variance	18252.9
IQR:	189.75
Upper outlier cutoff:	495.375
Lower outlier cutoff:	-73.875

## Sheet: High vs Moderate dose
fig. 3 High dose				fig.3 Moderate dose				fig. 3 High dose (outliers removed)			fig. 3 Moderate dose (outliers removed)
Sample	Whole Mosquito Load			Sample	Whole Mosquito Load			Sample	Whole Mosquito Load		Sample	Whole Mosquito Load
D1	105			C1	51			D1	105		C1	51
D2	4.5			C2	109.5			D2	4.5		C2	109.5
D3	72			C3	3			D3	72		C3	3
D4	75			C4	4.5			D4	75		C4	4.5
D5	39			C5	67.5			D5	39		C5	67.5
D6	96			C6	3			D6	96		C6	3
D7	51			C7	36			D7	51		C7	36
D8	186			C8	37.5			D8	186		C8	37.5
D9	757.5	outlier		C9	12			D10	150		C9	12
D10	150			C10	1.5			F1	189		C10	1.5
F1	189			E1	1218	outlier		F2	69		E2	28.5
F2	69			E2	28.5			F3	276		E3	34.5
F3	276			E3	34.5			F4	45		E4	1.5
F4	45			E4	1.5			F5	52.5		E5	24
F5	52.5			E5	24			F6	51		E6	6
F6	51			E6	6			F7	49.5		E7	163.5
F7	49.5			E7	163.5			F8	52.5		E8	22.5
F8	52.5			E8	22.5			F10	55.5		E9	1.5
F9	481.5	outlier		E9	1.5			H1	180		E10	4.5
F10	55.5			E10	4.5			H2	189		G1	24
H1	180			G1	24			H3	115.5		G2	129
H2	189			G2	129			H4	168		G3	16.5
H3	115.5			G3	16.5			H5	147		G4	27
H4	168			G4	27			H6	162		G5	160.5
H5	147			G5	160.5			H7	40.5		G6	25.5
H6	162			G6	25.5			H8	205.5		G7	12
H7	40.5			G7	12			H9	21		G10	136.5
H8	205.5			G8	886.5	outlier		H10	195
H9	21			G9	382.5	outlier
H10	195			G10	136.5
Average	142.7			Average	121			Average	108.643		Average	42.3333
Median	100.5			Median	26.25			Median	85.5		Median	24
SD	150.773			SD	268.572			SD	70.4479		SD	50.7369
Sample size	30			Sample size	30			Sample size	28		Sample size	27
SEM	27.5272			SEM	49.0343			SEM	13.3134		SEM	9.76432
Variance	21974.7			Variance	69726.6			Variance	4785.66		Variance	2478.89
IQR:	133.125			IQR:	91.5
Upper outlier cutoff:	384.188			Upper outlier cutoff:	236.25
Lower outlier cutoff:	-15.1875			Lower outlier cutoff:	-38.25
Dose 1	Dose 2	Test used	T-test stat value	Df	p-value two tailed
Moderate dose fig. 3	High dose fig. 3	Welch's t-test	t = -0.385897	45	0.701392
Moderate dose fig. 3 (outliers removed)	High dose fig. 3 (outliers removed)	Welch's t-test	t = 4.016263	49	0.000203

## Sheet: Low dose (LVP)
fig. 4 Low dose				fig. 4 Low dose (outliers removed)
Sample	Whole Mosquito Load			Sample	Whole Mosquito Load
B37	805.5	outlier		B47	39
B40	153	outlier		B61	36
B51	151.5	outlier		B58	34.5
B5	118.5	outlier		B67	27
B71	115.5	outlier		B69	27
B46	96	outlier		B26	24
B38	93	outlier		B54	19.5
B59	69	outlier		B11	18
B47	39			B35	18
B61	36			B45	18
B58	34.5			B60	18
B67	27			B43	16.5
B69	27			B50	16.5
B26	24			B17	15
B54	19.5			B18	15
B11	18			B49	15
B35	18			B62	15
B45	18			B12	13.5
B60	18			B16	12
B43	16.5			B28	12
B50	16.5			B36	12
B17	15			B7	10.5
B18	15			B30	10.5
B49	15			B53	10.5
B62	15			B25	9
B12	13.5			B41	9
B16	12			B2	7.5
B28	12			B8	7.5
B36	12			B14	7.5
B7	10.5			B55	7.5
B30	10.5			B63	7.5
B53	10.5			B3	6
B25	9			B44	6
B41	9			B48	6
B2	7.5			B68	6
B8	7.5			B9	4.5
B14	7.5			B13	4.5
B55	7.5			B31	4.5
B63	7.5			B57	4.5
B3	6			B64	4.5
B44	6			B1	3
B48	6			B4	3
B68	6			B27	3
B9	4.5			B39	3
B13	4.5			B42	3
B31	4.5			B52	3
B57	4.5			B65	3
B64	4.5			B66	3
B1	3			B15	1.5
B4	3			B19	1.5
B27	3			B20	1.5
B39	3			B22	1.5
B42	3			B23	1.5
B52	3			B32	1.5
B65	3			B33	1.5
B66	3			B34	1.5
B15	1.5			B6	0
B19	1.5			B10	0
B20	1.5			B21	0
B22	1.5			B24	0
B23	1.5			B29	0
B32	1.5			B56	0
B33	1.5			B70	0
B34	1.5
B6	0
B10	0
B21	0
B24	0
B29	0
B56	0
B70	0
Average	30.8873			Average	9.38095
Median	7.5			Median	6
SD	99.1643			SD	9.28175
Sample size	71			Sample size	63
SEM	11.7686			SEM	1.16939
Variance	9695.06			Variance	84.7834
IQR:	15
Upper outlier cutoff:	40.5
Lower outlier cutoff:	-19.5

## Sheet: Moderate dose (THAI)
fig. S2 Moderate dose				fig. S2 Moderate dose (outliers removed)
Sample	Whole Mosquito Load			Sample	Whole Mosquito Load
20	154.5	outlier		23	91.5
3	112.5	outlier		1	81
23	91.5			2	75
1	81			40	73.5
2	75			4	72
40	73.5			36	72
4	72			37	72
36	72			9	70.5
37	72			6	69
9	70.5			38	63
6	69			25	60
38	63			10	58.5
25	60			27	58.5
10	58.5			5	55.5
27	58.5			8	55.5
5	55.5			21	55.5
8	55.5			29	54
21	55.5			28	52.5
29	54			30	51
28	52.5			14	49.5
30	51			22	49.5
14	49.5			15	48
22	49.5			18	48
15	48			7	46.5
18	48			24	45
7	46.5			47	45
24	45			39	43.5
47	45			12	40.5
39	43.5			45	37.5
12	40.5			31	34.5
45	37.5			50	34.5
31	34.5			46	31.5
50	34.5			48	31.5
46	31.5			49	31.5
48	31.5			13	30
49	31.5			42	28.5
13	30			26	25.5
42	28.5			32	22.5
26	25.5			11	21
32	22.5			33	21
11	21			44	19.5
33	21			17	18
44	19.5			41	18
17	18			35	15
41	18
35	15
43	12	outlier
16	10.5	outlier
34	10.5	outlier
19	4.5	outlier
Average	47.61			Average	47.1818
Median	47.25			Median	48
SD	27.7627			SD	19.4354
Sample size	50			Sample size	44
SEM	3.92624			SEM	2.92999
Variance	755.353			Variance	369.149
IQR:	30.75
Upper outlier cutoff:	105.75
Lower outlier cutoff:	13.5
